# Supplementary material for: Efficient Solar-Driven Water Purification Based on Biochar with Multi-Level Pore Bundle Structure for Preparation of Drinking Water
Source: Foods. 2021 Dec 13;10(12):3087. doi: 10.3390/foods10123087 (PMC8701808; doi:10.3390/foods10123087)
Supplement: Supplementary file 1 [file foods-10-03087-s001.zip]

Archive with 1 entries (1 files):
- foods-1447752-SI.pdf
